# Supplementary material for: Differential upregulation of AU-rich element-containing mRNAs in COVID-19
Source: Hum Genomics. 2022 Nov 15;16:59. doi: 10.1186/s40246-022-00433-9 (PMC9665040; doi:10.1186/s40246-022-00433-9)
Supplement: Supplementary file 1 — Additional file 1: Table S1. [file 40246_2022_433_MOESM1_ESM.xlsx]

## Sheet: Sheet2
	Reference	Upregulated (n)	ARE fration in up	Downregulated(n)	ARE fraction in down	P-Value
Cell lines
SARS-CoV-2(A549)	Blanco-Melo et al. 2020	4304	0.371	4367	0.16	7.83519e-110
SARS-CoV-2(A549-ACE2)LowMOI	Blanco-Melo et al. 2020	1856	0.4	1703	0.23	1.55518e-27
SARS-CoV-2(A549-ACE2)HiMOI	Blanco-Melo et al. 2020	3962	0.37	3685	0.24	7.88948e-35
SARS-CoV-2(Calu-3)	Blanco-Melo et al. 2020	3299	0.42	3213	0.21	3.73322e-74
SARS-CoV-1(MRC5)	GSE56192	1532	0.509138	1304	0.132669	2.56888e-99
MERS-CoV(MRC5)	GSE56192	2613	0.325297	2667	0.198725	1.24353e-25
RSV(A549)	Blanco-Melo et al. 2020	1573	0.426573	1320	0.134848	4.98541e-66
HPIV3(A549)	Blanco-Melo et al. 2020	717	0.433752	661	0.12708	2.81932e-36
IAV(A549)	Blanco-Melo et al. 2020	154	0.435065	197	0.19797	1.57854e-06
Clinical
(SARS-CoV2) Post-mortem lung samples	Blanco-Melo et al. 2020	574	0.2296	1341	0.2394	0.643796
(SARS-CoV2) BALF	Xiong et al. 2020	325	0.1631	679	0.243	0.00406494
(SARS-CoV2) PBMCs	Xiong et al. 2020	706	0.1742	317	0.1987	0.347425
(SARS-CoV2) Macs	Gao et al. 2021	197	0.3069	1291	0.2943	0.718199
(SARS-CoV2) Epithelial	Gao et al. 2021	667	0.2399	5556	0.2823	0.0208809
(SARS-CoV2) Neutrophils	Gao et al. 2021	952	0.3004	1055	0.2587	0.0374278
(SARS-CoV2) OXY0	Bibert et al. 2021	4320	0.355	3233	0.1685	4.19513e-72
(SARS-CoV2) OXY1	Bibert et al. 2021	4859	0.3525	3906	0.192	5.31689e-62
(SARS-CoV2) Tube early	Bibert et al. 2021	5643	0.27467	4272	0.2429	0.000361025
(SARS-CoV2) Tube Late	Bibert et al. 2021	4870	0.258	3739	0.2027	1.88628e-09
(SARS-CoV2) Tracheal aspirate	Sarma et al. 2021	735	0.36	820	0.22	3.37942e-08
(IVA) Neutrophils	Gao et al. 2021	474	0.3544	654	0.2645	0.00117376
(IVA) Macs	Gao et al. 2021	294	0.2721	1008	0.2847	0.672643
(IAV) Epithelial	Gao et al. 2021	1353	0.2779	2023	0.261	0.277151
(IAV) Blood cells	Bibert et al. 2021	5869	0.255	5529	0.179	9.30584e-23
