# Supplementary material for: Differential upregulation of AU-rich element-containing mRNAs in COVID-19
Source: Hum Genomics. 2022 Nov 15;16:59. doi: 10.1186/s40246-022-00433-9 (PMC9665040; doi:10.1186/s40246-022-00433-9)
Supplement: Supplementary file 2 — Additional file 2: Table S2. [file 40246_2022_433_MOESM2_ESM.xlsx]

## Sheet: ARE-mRNA Enriched in OXY0vsTUBE
#term ID	term description	observed gene count	background gene count	strength	false discovery rate	matching proteins in your network (IDs)	matching proteins in your network (labels)
GO:0051607	Defense response to virus	11	210	1.6	2.51e-11	9606.ENSP00000233057,9606.ENSP00000296161,9606.ENSP00000342278,9606.ENSP00000359512,9606.ENSP00000359787,9606.ENSP00000360860,9606.ENSP00000360869,9606.ENSP00000360891,9606.ENSP00000369299,9606.ENSP00000369373,9606.ENSP00000484415	EIF2AK2,DTX3L,OAS2,GBP3,IFI44L,IFIT5,IFIT1,IFIT2,TRIM22,TRIM5,NT5C3A
GO:0098542	Defense response to other organism	14	900	1.07	5.14e-09	9606.ENSP00000233057,9606.ENSP00000296161,9606.ENSP00000342278,9606.ENSP00000349596,9606.ENSP00000354822,9606.ENSP00000359512,9606.ENSP00000359787,9606.ENSP00000360860,9606.ENSP00000360869,9606.ENSP00000360891,9606.ENSP00000369299,9606.ENSP00000369373,9606.ENSP00000477563,9606.ENSP00000484415	EIF2AK2,DTX3L,OAS2,TRIM38,XAF1,GBP3,IFI44L,IFIT5,IFIT1,IFIT2,TRIM22,TRIM5,MR1,NT5C3A
GO:0051707	Response to other organism	15	1256	0.95	1.76e-08	9606.ENSP00000233057,9606.ENSP00000256722,9606.ENSP00000296161,9606.ENSP00000342278,9606.ENSP00000349596,9606.ENSP00000354822,9606.ENSP00000359512,9606.ENSP00000359787,9606.ENSP00000360860,9606.ENSP00000360869,9606.ENSP00000360891,9606.ENSP00000369299,9606.ENSP00000369373,9606.ENSP00000477563,9606.ENSP00000484415	EIF2AK2,CMPK2,DTX3L,OAS2,TRIM38,XAF1,GBP3,IFI44L,IFIT5,IFIT1,IFIT2,TRIM22,TRIM5,MR1,NT5C3A
GO:0045087	Innate immune response	12	703	1.11	5.65e-08	9606.ENSP00000233057,9606.ENSP00000296161,9606.ENSP00000342278,9606.ENSP00000349596,9606.ENSP00000354822,9606.ENSP00000359512,9606.ENSP00000360860,9606.ENSP00000360869,9606.ENSP00000360891,9606.ENSP00000369299,9606.ENSP00000369373,9606.ENSP00000477563	EIF2AK2,DTX3L,OAS2,TRIM38,XAF1,GBP3,IFIT5,IFIT1,IFIT2,TRIM22,TRIM5,MR1
GO:1903900	Regulation of viral life cycle	7	153	1.54	1.75e-06	9606.ENSP00000233057,9606.ENSP00000342278,9606.ENSP00000349596,9606.ENSP00000360860,9606.ENSP00000360869,9606.ENSP00000369299,9606.ENSP00000369373	EIF2AK2,OAS2,TRIM38,IFIT5,IFIT1,TRIM22,TRIM5
GO:0006955	Immune response	13	1588	0.79	2.4e-05	9606.ENSP00000233057,9606.ENSP00000296161,9606.ENSP00000342278,9606.ENSP00000349596,9606.ENSP00000354822,9606.ENSP00000359512,9606.ENSP00000359787,9606.ENSP00000360860,9606.ENSP00000360869,9606.ENSP00000360891,9606.ENSP00000369299,9606.ENSP00000369373,9606.ENSP00000477563	EIF2AK2,DTX3L,OAS2,TRIM38,XAF1,GBP3,IFI44L,IFIT5,IFIT1,IFIT2,TRIM22,TRIM5,MR1
GO:0034097	Response to cytokine	11	1101	0.88	5.28e-05	9606.ENSP00000233057,9606.ENSP00000342278,9606.ENSP00000349596,9606.ENSP00000354822,9606.ENSP00000359512,9606.ENSP00000360869,9606.ENSP00000360891,9606.ENSP00000369299,9606.ENSP00000369373,9606.ENSP00000380421,9606.ENSP00000400646	EIF2AK2,OAS2,TRIM38,XAF1,GBP3,IFIT1,IFIT2,TRIM22,TRIM5,IL15RA,PNPT1
GO:0002376	Immune system process	15	2481	0.66	5.31e-05	9606.ENSP00000233057,9606.ENSP00000296161,9606.ENSP00000296343,9606.ENSP00000342278,9606.ENSP00000349596,9606.ENSP00000354822,9606.ENSP00000359512,9606.ENSP00000359787,9606.ENSP00000360860,9606.ENSP00000360869,9606.ENSP00000360891,9606.ENSP00000369299,9606.ENSP00000369373,9606.ENSP00000477563,9606.ENSP00000484415	EIF2AK2,DTX3L,KIAA0226,OAS2,TRIM38,XAF1,GBP3,IFI44L,IFIT5,IFIT1,IFIT2,TRIM22,TRIM5,MR1,NT5C3A
GO:1903901	Negative regulation of viral life cycle	5	86	1.64	8.41e-05	9606.ENSP00000233057,9606.ENSP00000342278,9606.ENSP00000360860,9606.ENSP00000360869,9606.ENSP00000369373	EIF2AK2,OAS2,IFIT5,IFIT1,TRIM5
GO:0045069	Regulation of viral genome replication	5	99	1.58	0.00016	9606.ENSP00000233057,9606.ENSP00000342278,9606.ENSP00000349596,9606.ENSP00000360860,9606.ENSP00000360869	EIF2AK2,OAS2,TRIM38,IFIT5,IFIT1
GO:0071345	Cellular response to cytokine stimulus	10	1013	0.87	0.00022	9606.ENSP00000342278,9606.ENSP00000349596,9606.ENSP00000354822,9606.ENSP00000359512,9606.ENSP00000360869,9606.ENSP00000360891,9606.ENSP00000369299,9606.ENSP00000369373,9606.ENSP00000380421,9606.ENSP00000400646	OAS2,TRIM38,XAF1,GBP3,IFIT1,IFIT2,TRIM22,TRIM5,IL15RA,PNPT1
GO:0006950	Response to stress	16	3485	0.54	0.00052	9606.ENSP00000233057,9606.ENSP00000265026,9606.ENSP00000296161,9606.ENSP00000342278,9606.ENSP00000349596,9606.ENSP00000354822,9606.ENSP00000359512,9606.ENSP00000359787,9606.ENSP00000360860,9606.ENSP00000360869,9606.ENSP00000360891,9606.ENSP00000369299,9606.ENSP00000369373,9606.ENSP00000400646,9606.ENSP00000477563,9606.ENSP00000484415	EIF2AK2,MAP3K13,DTX3L,OAS2,TRIM38,XAF1,GBP3,IFI44L,IFIT5,IFIT1,IFIT2,TRIM22,TRIM5,PNPT1,MR1,NT5C3A
GO:0045071	Negative regulation of viral genome replication	4	61	1.69	0.00087	9606.ENSP00000233057,9606.ENSP00000342278,9606.ENSP00000360860,9606.ENSP00000360869	EIF2AK2,OAS2,IFIT5,IFIT1
GO:0019221	Cytokine-mediated signaling pathway	8	678	0.95	0.001	9606.ENSP00000342278,9606.ENSP00000349596,9606.ENSP00000354822,9606.ENSP00000360869,9606.ENSP00000360891,9606.ENSP00000369299,9606.ENSP00000369373,9606.ENSP00000380421	OAS2,TRIM38,XAF1,IFIT1,IFIT2,TRIM22,TRIM5,IL15RA
GO:0051092	Positive regulation of nf-kappab transcription factor activity	5	158	1.38	0.0011	9606.ENSP00000233057,9606.ENSP00000265026,9606.ENSP00000349596,9606.ENSP00000369299,9606.ENSP00000369373	EIF2AK2,MAP3K13,TRIM38,TRIM22,TRIM5
GO:0060337	Type i interferon signaling pathway	4	67	1.65	0.0011	9606.ENSP00000342278,9606.ENSP00000354822,9606.ENSP00000360869,9606.ENSP00000360891	OAS2,XAF1,IFIT1,IFIT2
GO:0071346	Cellular response to interferon-gamma	5	161	1.37	0.0011	9606.ENSP00000342278,9606.ENSP00000349596,9606.ENSP00000359512,9606.ENSP00000369299,9606.ENSP00000369373	OAS2,TRIM38,GBP3,TRIM22,TRIM5
GO:0060333	Interferon-gamma-mediated signaling pathway	4	70	1.63	0.0012	9606.ENSP00000342278,9606.ENSP00000349596,9606.ENSP00000369299,9606.ENSP00000369373	OAS2,TRIM38,TRIM22,TRIM5
GO:0071310	Cellular response to organic substance	13	2369	0.62	0.0012	9606.ENSP00000220325,9606.ENSP00000233057,9606.ENSP00000256722,9606.ENSP00000342278,9606.ENSP00000349596,9606.ENSP00000354822,9606.ENSP00000359512,9606.ENSP00000360869,9606.ENSP00000360891,9606.ENSP00000369299,9606.ENSP00000369373,9606.ENSP00000380421,9606.ENSP00000400646	EHD4,EIF2AK2,CMPK2,OAS2,TRIM38,XAF1,GBP3,IFIT1,IFIT2,TRIM22,TRIM5,IL15RA,PNPT1
GO:0002831	Regulation of response to biotic stimulus	6	406	1.05	0.0052	9606.ENSP00000215794,9606.ENSP00000296161,9606.ENSP00000349596,9606.ENSP00000360869,9606.ENSP00000369373,9606.ENSP00000477563	USP18,DTX3L,TRIM38,IFIT1,TRIM5,MR1
GO:0046596	Regulation of viral entry into host cell	3	35	1.81	0.0064	9606.ENSP00000349596,9606.ENSP00000369299,9606.ENSP00000369373	TRIM38,TRIM22,TRIM5
GO:0043123	Positive regulation of i-kappab kinase/nf-kappab signaling	4	194	1.19	0.0419	9606.ENSP00000349596,9606.ENSP00000360860,9606.ENSP00000369299,9606.ENSP00000369373	TRIM38,IFIT5,TRIM22,TRIM5
