# Supplementary material for: Differential upregulation of AU-rich element-containing mRNAs in COVID-19
Source: Hum Genomics. 2022 Nov 15;16:59. doi: 10.1186/s40246-022-00433-9 (PMC9665040; doi:10.1186/s40246-022-00433-9)
Supplement: Supplementary file 3 — Additional file 3: Table S3. [file 40246_2022_433_MOESM3_ESM.xlsx]

## Sheet: Non-ARE enrich in OXY0 vs TUBE
#term ID	term description	observed gene count	background gene count	strength	false discovery rate	matching proteins in your network (IDs)	matching proteins in your network (labels)
GO:0051607	Defense response to virus	27	210	1.58	7.4e-31	9606.ENSP00000228928,9606.ENSP00000251642,9606.ENSP00000253110,9606.ENSP00000257570,9606.ENSP00000259030,9606.ENSP00000262878,9606.ENSP00000263642,9606.ENSP00000264350,9606.ENSP00000305161,9606.ENSP00000315768,9606.ENSP00000333657,9606.ENSP00000342513,9606.ENSP00000345494,9606.ENSP00000353512,9606.ENSP00000357113,9606.ENSP00000357459,9606.ENSP00000359504,9606.ENSP00000360215,9606.ENSP00000360883,…	OAS3,DHX58,C19orf66,OASL,RTP4,SAMHD1,IFIH1,HERC5,TRIM56,STAT2,MX2,IFI6,PLSCR1,PARP9,IFI16,ADAR,GBP1,ZBP1,IFIT3,ISG15,DDX58,RSAD2,DDX60,IRF7,MX1,OAS1,IFI27
GO:0009615	Response to virus	29	293	1.47	7.96e-31	9606.ENSP00000228928,9606.ENSP00000251642,9606.ENSP00000253110,9606.ENSP00000257570,9606.ENSP00000259030,9606.ENSP00000262878,9606.ENSP00000263642,9606.ENSP00000264350,9606.ENSP00000305161,9606.ENSP00000315768,9606.ENSP00000333657,9606.ENSP00000342513,9606.ENSP00000345494,9606.ENSP00000353512,9606.ENSP00000357113,9606.ENSP00000357459,9606.ENSP00000359504,9606.ENSP00000359783,9606.ENSP00000360215,…	OAS3,DHX58,C19orf66,OASL,RTP4,SAMHD1,IFIH1,HERC5,TRIM56,STAT2,MX2,IFI6,PLSCR1,PARP9,IFI16,ADAR,GBP1,IFI44,ZBP1,IFIT3,ISG15,DDX58,TRIM6,RSAD2,DDX60,IRF7,MX1,OAS1,IFI27
GO:0034340	Response to type i interferon	18	72	1.87	3.23e-24	9606.ENSP00000228928,9606.ENSP00000253110,9606.ENSP00000257570,9606.ENSP00000262878,9606.ENSP00000305161,9606.ENSP00000315768,9606.ENSP00000333657,9606.ENSP00000342513,9606.ENSP00000343023,9606.ENSP00000357459,9606.ENSP00000360883,9606.ENSP00000368699,9606.ENSP00000371471,9606.ENSP00000380697,9606.ENSP00000381601,9606.ENSP00000388001,9606.ENSP00000395590,9606.ENSP00000483430	OAS3,C19orf66,OASL,SAMHD1,TRIM56,STAT2,MX2,IFI6,SP100,ADAR,IFIT3,ISG15,RSAD2,IRF7,MX1,OAS1,IFI35,IFI27
GO:0045087	Innate immune response	31	703	1.12	1.83e-23	9606.ENSP00000228928,9606.ENSP00000251642,9606.ENSP00000253110,9606.ENSP00000257570,9606.ENSP00000262878,9606.ENSP00000263642,9606.ENSP00000264350,9606.ENSP00000305161,9606.ENSP00000315768,9606.ENSP00000333657,9606.ENSP00000342513,9606.ENSP00000343023,9606.ENSP00000344208,9606.ENSP00000353512,9606.ENSP00000357113,9606.ENSP00000357459,9606.ENSP00000359504,9606.ENSP00000360215,9606.ENSP00000360883,…	OAS3,DHX58,C19orf66,OASL,SAMHD1,IFIH1,HERC5,TRIM56,STAT2,MX2,IFI6,SP100,TRIM14,PARP9,IFI16,ADAR,GBP1,ZBP1,IFIT3,ISG15,DDX58,TRIM6,RSAD2,DDX60,IRF7,MX1,OAS1,IFI35,TRIM26,PARP14,IFI27
GO:0098542	Defense response to other organism	33	900	1.04	5.2e-23	9606.ENSP00000228928,9606.ENSP00000251642,9606.ENSP00000253110,9606.ENSP00000257570,9606.ENSP00000259030,9606.ENSP00000262878,9606.ENSP00000263642,9606.ENSP00000264350,9606.ENSP00000305161,9606.ENSP00000315768,9606.ENSP00000333657,9606.ENSP00000342513,9606.ENSP00000343023,9606.ENSP00000344208,9606.ENSP00000345494,9606.ENSP00000353512,9606.ENSP00000357113,9606.ENSP00000357459,9606.ENSP00000359504,…	OAS3,DHX58,C19orf66,OASL,RTP4,SAMHD1,IFIH1,HERC5,TRIM56,STAT2,MX2,IFI6,SP100,TRIM14,PLSCR1,PARP9,IFI16,ADAR,GBP1,ZBP1,IFIT3,ISG15,DDX58,TRIM6,RSAD2,DDX60,IRF7,MX1,OAS1,IFI35,TRIM26,PARP14,IFI27
GO:0006952	Defense response	37	1296	0.93	5.22e-23	9606.ENSP00000228928,9606.ENSP00000251642,9606.ENSP00000253110,9606.ENSP00000257570,9606.ENSP00000259030,9606.ENSP00000262776,9606.ENSP00000262878,9606.ENSP00000263642,9606.ENSP00000264350,9606.ENSP00000296140,9606.ENSP00000305161,9606.ENSP00000315768,9606.ENSP00000333657,9606.ENSP00000341141,9606.ENSP00000342513,9606.ENSP00000343023,9606.ENSP00000344208,9606.ENSP00000345494,9606.ENSP00000353512,…	OAS3,DHX58,C19orf66,OASL,RTP4,LGALS3BP,SAMHD1,IFIH1,HERC5,CCR1,TRIM56,STAT2,MX2,SIGLEC1,IFI6,SP100,TRIM14,PLSCR1,PARP9,IFI16,ADAR,GBP1,ZBP1,IFIT3,ISG15,DDX58,TRIM6,RSAD2,SP140,DDX60,IRF7,MX1,OAS1,IFI35,TRIM26,PARP14,IFI27
GO:0060337	Type i interferon signaling pathway	16	67	1.85	2.99e-21	9606.ENSP00000228928,9606.ENSP00000257570,9606.ENSP00000262878,9606.ENSP00000315768,9606.ENSP00000333657,9606.ENSP00000342513,9606.ENSP00000343023,9606.ENSP00000357459,9606.ENSP00000360883,9606.ENSP00000368699,9606.ENSP00000371471,9606.ENSP00000380697,9606.ENSP00000381601,9606.ENSP00000388001,9606.ENSP00000395590,9606.ENSP00000483430	OAS3,OASL,SAMHD1,STAT2,MX2,IFI6,SP100,ADAR,IFIT3,ISG15,RSAD2,IRF7,MX1,OAS1,IFI35,IFI27
GO:0051707	Response to other organism	35	1256	0.92	3.43e-21	9606.ENSP00000228928,9606.ENSP00000251642,9606.ENSP00000253110,9606.ENSP00000257570,9606.ENSP00000259030,9606.ENSP00000262878,9606.ENSP00000263642,9606.ENSP00000264346,9606.ENSP00000264350,9606.ENSP00000305161,9606.ENSP00000315768,9606.ENSP00000333657,9606.ENSP00000342513,9606.ENSP00000343023,9606.ENSP00000344208,9606.ENSP00000345494,9606.ENSP00000353512,9606.ENSP00000357113,9606.ENSP00000357459,…	OAS3,DHX58,C19orf66,OASL,RTP4,SAMHD1,IFIH1,HERC6,HERC5,TRIM56,STAT2,MX2,IFI6,SP100,TRIM14,PLSCR1,PARP9,IFI16,ADAR,GBP1,IFI44,ZBP1,IFIT3,ISG15,DDX58,TRIM6,RSAD2,DDX60,IRF7,MX1,OAS1,IFI35,TRIM26,PARP14,IFI27
GO:0044419	Interspecies interaction between organisms	38	1899	0.77	9.82e-19	9606.ENSP00000228928,9606.ENSP00000251642,9606.ENSP00000253110,9606.ENSP00000257570,9606.ENSP00000258381,9606.ENSP00000259030,9606.ENSP00000262878,9606.ENSP00000263642,9606.ENSP00000264346,9606.ENSP00000264350,9606.ENSP00000264896,9606.ENSP00000305161,9606.ENSP00000315768,9606.ENSP00000333657,9606.ENSP00000341141,9606.ENSP00000342513,9606.ENSP00000343023,9606.ENSP00000344208,9606.ENSP00000345494,…	OAS3,DHX58,C19orf66,OASL,SP110,RTP4,SAMHD1,IFIH1,HERC6,HERC5,SCARB2,TRIM56,STAT2,MX2,SIGLEC1,IFI6,SP100,TRIM14,PLSCR1,PARP9,IFI16,ADAR,GBP1,IFI44,ZBP1,IFIT3,ISG15,DDX58,TRIM6,RSAD2,DDX60,IRF7,MX1,OAS1,IFI35,TRIM26,PARP14,IFI27
GO:0006955	Immune response	34	1588	0.8	5.54e-17	9606.ENSP00000228928,9606.ENSP00000251642,9606.ENSP00000253110,9606.ENSP00000257570,9606.ENSP00000262878,9606.ENSP00000263642,9606.ENSP00000264350,9606.ENSP00000265598,9606.ENSP00000296140,9606.ENSP00000305161,9606.ENSP00000315768,9606.ENSP00000333657,9606.ENSP00000342513,9606.ENSP00000343023,9606.ENSP00000344208,9606.ENSP00000353512,9606.ENSP00000357113,9606.ENSP00000357459,9606.ENSP00000359504,…	OAS3,DHX58,C19orf66,OASL,SAMHD1,IFIH1,HERC5,LAMP3,CCR1,TRIM56,STAT2,MX2,IFI6,SP100,TRIM14,PARP9,IFI16,ADAR,GBP1,IFI44,ZBP1,IFIT3,ISG15,DDX58,TRIM6,RSAD2,DDX60,IRF7,MX1,OAS1,IFI35,TRIM26,PARP14,IFI27
GO:0050792	Regulation of viral process	17	215	1.37	1.31e-15	9606.ENSP00000228928,9606.ENSP00000253110,9606.ENSP00000257570,9606.ENSP00000265598,9606.ENSP00000325618,9606.ENSP00000343023,9606.ENSP00000344208,9606.ENSP00000345494,9606.ENSP00000357113,9606.ENSP00000357459,9606.ENSP00000368699,9606.ENSP00000369440,9606.ENSP00000371471,9606.ENSP00000381601,9606.ENSP00000388001,9606.ENSP00000410446,9606.ENSP00000483430	OAS3,C19orf66,OASL,LAMP3,PARP10,SP100,TRIM14,PLSCR1,IFI16,ADAR,ISG15,TRIM6,RSAD2,MX1,OAS1,TRIM26,IFI27
GO:0048525	Negative regulation of viral process	14	105	1.6	2.09e-15	9606.ENSP00000228928,9606.ENSP00000253110,9606.ENSP00000257570,9606.ENSP00000325618,9606.ENSP00000343023,9606.ENSP00000344208,9606.ENSP00000345494,9606.ENSP00000357113,9606.ENSP00000368699,9606.ENSP00000369440,9606.ENSP00000371471,9606.ENSP00000381601,9606.ENSP00000388001,9606.ENSP00000410446	OAS3,C19orf66,OASL,PARP10,SP100,TRIM14,PLSCR1,IFI16,ISG15,TRIM6,RSAD2,MX1,OAS1,TRIM26
GO:0002376	Immune system process	38	2481	0.66	6.23e-15	9606.ENSP00000228928,9606.ENSP00000251642,9606.ENSP00000253110,9606.ENSP00000257570,9606.ENSP00000259030,9606.ENSP00000262878,9606.ENSP00000263642,9606.ENSP00000264346,9606.ENSP00000264350,9606.ENSP00000265598,9606.ENSP00000296140,9606.ENSP00000305161,9606.ENSP00000315768,9606.ENSP00000333657,9606.ENSP00000342513,9606.ENSP00000343023,9606.ENSP00000344208,9606.ENSP00000345494,9606.ENSP00000349143,…	OAS3,DHX58,C19orf66,OASL,RTP4,SAMHD1,IFIH1,HERC6,HERC5,LAMP3,CCR1,TRIM56,STAT2,MX2,IFI6,SP100,TRIM14,PLSCR1,BTN2A2,PARP9,IFI16,ADAR,GBP1,IFI44,ZBP1,IFIT3,ISG15,DDX58,TRIM6,RSAD2,DDX60,IRF7,MX1,OAS1,IFI35,TRIM26,PARP14,IFI27
GO:1903900	Regulation of viral life cycle	15	153	1.46	6.37e-15	9606.ENSP00000228928,9606.ENSP00000253110,9606.ENSP00000257570,9606.ENSP00000265598,9606.ENSP00000325618,9606.ENSP00000345494,9606.ENSP00000357113,9606.ENSP00000357459,9606.ENSP00000368699,9606.ENSP00000369440,9606.ENSP00000371471,9606.ENSP00000381601,9606.ENSP00000388001,9606.ENSP00000410446,9606.ENSP00000483430	OAS3,C19orf66,OASL,LAMP3,PARP10,PLSCR1,IFI16,ADAR,ISG15,TRIM6,RSAD2,MX1,OAS1,TRIM26,IFI27
GO:0045069	Regulation of viral genome replication	13	99	1.59	3.38e-14	9606.ENSP00000228928,9606.ENSP00000253110,9606.ENSP00000257570,9606.ENSP00000325618,9606.ENSP00000345494,9606.ENSP00000357113,9606.ENSP00000357459,9606.ENSP00000368699,9606.ENSP00000369440,9606.ENSP00000371471,9606.ENSP00000381601,9606.ENSP00000388001,9606.ENSP00000483430	OAS3,C19orf66,OASL,PARP10,PLSCR1,IFI16,ADAR,ISG15,TRIM6,RSAD2,MX1,OAS1,IFI27
GO:0009605	Response to external stimulus	36	2310	0.66	4.21e-14	9606.ENSP00000228928,9606.ENSP00000251642,9606.ENSP00000253110,9606.ENSP00000257570,9606.ENSP00000259030,9606.ENSP00000262878,9606.ENSP00000263642,9606.ENSP00000264346,9606.ENSP00000264350,9606.ENSP00000296140,9606.ENSP00000305161,9606.ENSP00000315768,9606.ENSP00000333657,9606.ENSP00000342513,9606.ENSP00000343023,9606.ENSP00000344208,9606.ENSP00000345494,9606.ENSP00000353512,9606.ENSP00000357113,…	OAS3,DHX58,C19orf66,OASL,RTP4,SAMHD1,IFIH1,HERC6,HERC5,CCR1,TRIM56,STAT2,MX2,IFI6,SP100,TRIM14,PLSCR1,PARP9,IFI16,ADAR,GBP1,IFI44,ZBP1,IFIT3,ISG15,DDX58,TRIM6,RSAD2,DDX60,IRF7,MX1,OAS1,IFI35,TRIM26,PARP14,IFI27
GO:1903901	Negative regulation of viral life cycle	12	86	1.62	2.75e-13	9606.ENSP00000228928,9606.ENSP00000253110,9606.ENSP00000257570,9606.ENSP00000325618,9606.ENSP00000345494,9606.ENSP00000357113,9606.ENSP00000368699,9606.ENSP00000369440,9606.ENSP00000371471,9606.ENSP00000381601,9606.ENSP00000388001,9606.ENSP00000410446	OAS3,C19orf66,OASL,PARP10,PLSCR1,IFI16,ISG15,TRIM6,RSAD2,MX1,OAS1,TRIM26
GO:0045071	Negative regulation of viral genome replication	11	61	1.73	3.72e-13	9606.ENSP00000228928,9606.ENSP00000253110,9606.ENSP00000257570,9606.ENSP00000325618,9606.ENSP00000345494,9606.ENSP00000357113,9606.ENSP00000368699,9606.ENSP00000369440,9606.ENSP00000371471,9606.ENSP00000381601,9606.ENSP00000388001	OAS3,C19orf66,OASL,PARP10,PLSCR1,IFI16,ISG15,TRIM6,RSAD2,MX1,OAS1
GO:0034097	Response to cytokine	25	1101	0.83	4.13e-12	9606.ENSP00000228928,9606.ENSP00000253110,9606.ENSP00000257570,9606.ENSP00000262878,9606.ENSP00000265598,9606.ENSP00000296140,9606.ENSP00000305161,9606.ENSP00000315768,9606.ENSP00000333657,9606.ENSP00000342513,9606.ENSP00000343023,9606.ENSP00000345494,9606.ENSP00000357113,9606.ENSP00000357459,9606.ENSP00000359504,9606.ENSP00000360883,9606.ENSP00000368699,9606.ENSP00000369440,9606.ENSP00000371471,…	OAS3,C19orf66,OASL,SAMHD1,LAMP3,CCR1,TRIM56,STAT2,MX2,IFI6,SP100,PLSCR1,IFI16,ADAR,GBP1,IFIT3,ISG15,TRIM6,RSAD2,IRF7,MX1,OAS1,IFI35,TRIM26,IFI27
GO:0006950	Response to stress	40	3485	0.53	7.39e-12	9606.ENSP00000228928,9606.ENSP00000251119,9606.ENSP00000251642,9606.ENSP00000253110,9606.ENSP00000257570,9606.ENSP00000259030,9606.ENSP00000262776,9606.ENSP00000262878,9606.ENSP00000263642,9606.ENSP00000264350,9606.ENSP00000287156,9606.ENSP00000296140,9606.ENSP00000305161,9606.ENSP00000315768,9606.ENSP00000325618,9606.ENSP00000333657,9606.ENSP00000341141,9606.ENSP00000342513,9606.ENSP00000343023,…	OAS3,ZFYVE26,DHX58,C19orf66,OASL,RTP4,LGALS3BP,SAMHD1,IFIH1,HERC5,UBE2L6,CCR1,TRIM56,STAT2,PARP10,MX2,SIGLEC1,IFI6,SP100,TRIM14,PLSCR1,PARP9,IFI16,ADAR,GBP1,ZBP1,IFIT3,ISG15,DDX58,TRIM6,RSAD2,SP140,DDX60,IRF7,MX1,OAS1,IFI35,TRIM26,PARP14,IFI27
GO:0019221	Cytokine-mediated signaling pathway	19	678	0.92	4e-10	9606.ENSP00000228928,9606.ENSP00000257570,9606.ENSP00000262878,9606.ENSP00000296140,9606.ENSP00000315768,9606.ENSP00000333657,9606.ENSP00000342513,9606.ENSP00000343023,9606.ENSP00000357459,9606.ENSP00000359504,9606.ENSP00000360883,9606.ENSP00000368699,9606.ENSP00000371471,9606.ENSP00000380697,9606.ENSP00000381601,9606.ENSP00000388001,9606.ENSP00000395590,9606.ENSP00000410446,9606.ENSP00000483430	OAS3,OASL,SAMHD1,CCR1,STAT2,MX2,IFI6,SP100,ADAR,GBP1,IFIT3,ISG15,RSAD2,IRF7,MX1,OAS1,IFI35,TRIM26,IFI27
GO:0071345	Cellular response to cytokine stimulus	21	1013	0.79	5.12e-09	9606.ENSP00000228928,9606.ENSP00000257570,9606.ENSP00000262878,9606.ENSP00000296140,9606.ENSP00000315768,9606.ENSP00000333657,9606.ENSP00000342513,9606.ENSP00000343023,9606.ENSP00000357113,9606.ENSP00000357459,9606.ENSP00000359504,9606.ENSP00000360883,9606.ENSP00000368699,9606.ENSP00000369440,9606.ENSP00000371471,9606.ENSP00000380697,9606.ENSP00000381601,9606.ENSP00000388001,9606.ENSP00000395590,…	OAS3,OASL,SAMHD1,CCR1,STAT2,MX2,IFI6,SP100,IFI16,ADAR,GBP1,IFIT3,ISG15,TRIM6,RSAD2,IRF7,MX1,OAS1,IFI35,TRIM26,IFI27
GO:0032479	Regulation of type i interferon production	10	130	1.36	1.69e-08	9606.ENSP00000251642,9606.ENSP00000263642,9606.ENSP00000264350,9606.ENSP00000287156,9606.ENSP00000305161,9606.ENSP00000357113,9606.ENSP00000360215,9606.ENSP00000368699,9606.ENSP00000369213,9606.ENSP00000380697	DHX58,IFIH1,HERC5,UBE2L6,TRIM56,IFI16,ZBP1,ISG15,DDX58,IRF7
GO:0002831	Regulation of response to biotic stimulus	13	406	0.98	5.15e-07	9606.ENSP00000251642,9606.ENSP00000262878,9606.ENSP00000264350,9606.ENSP00000345494,9606.ENSP00000353512,9606.ENSP00000357113,9606.ENSP00000357459,9606.ENSP00000360215,9606.ENSP00000369213,9606.ENSP00000369440,9606.ENSP00000377344,9606.ENSP00000380697,9606.ENSP00000418194	DHX58,SAMHD1,HERC5,PLSCR1,PARP9,IFI16,ADAR,ZBP1,DDX58,TRIM6,DDX60,IRF7,PARP14
GO:0060760	Positive regulation of response to cytokine stimulus	7	58	1.55	8.95e-07	9606.ENSP00000263642,9606.ENSP00000353512,9606.ENSP00000360215,9606.ENSP00000369213,9606.ENSP00000369440,9606.ENSP00000380697,9606.ENSP00000418194	IFIH1,PARP9,ZBP1,DDX58,TRIM6,IRF7,PARP14
GO:0098586	Cellular response to virus	6	32	1.74	1.2e-06	9606.ENSP00000263642,9606.ENSP00000342513,9606.ENSP00000357459,9606.ENSP00000369213,9606.ENSP00000369440,9606.ENSP00000380697	IFIH1,IFI6,ADAR,DDX58,TRIM6,IRF7
GO:0060333	Interferon-gamma-mediated signaling pathway	7	70	1.47	2.81e-06	9606.ENSP00000228928,9606.ENSP00000257570,9606.ENSP00000343023,9606.ENSP00000359504,9606.ENSP00000380697,9606.ENSP00000388001,9606.ENSP00000410446	OAS3,OASL,SP100,GBP1,IRF7,OAS1,TRIM26
GO:0060759	Regulation of response to cytokine stimulus	9	175	1.18	4.17e-06	9606.ENSP00000262878,9606.ENSP00000263642,9606.ENSP00000353512,9606.ENSP00000357459,9606.ENSP00000360215,9606.ENSP00000369213,9606.ENSP00000369440,9606.ENSP00000380697,9606.ENSP00000418194	SAMHD1,IFIH1,PARP9,ADAR,ZBP1,DDX58,TRIM6,IRF7,PARP14
GO:0032480	Negative regulation of type i interferon production	6	45	1.6	6.92e-06	9606.ENSP00000251642,9606.ENSP00000263642,9606.ENSP00000264350,9606.ENSP00000287156,9606.ENSP00000368699,9606.ENSP00000369213	DHX58,IFIH1,HERC5,UBE2L6,ISG15,DDX58
GO:0001817	Regulation of cytokine production	15	742	0.78	8.51e-06	9606.ENSP00000251642,9606.ENSP00000263642,9606.ENSP00000264350,9606.ENSP00000287156,9606.ENSP00000305161,9606.ENSP00000349143,9606.ENSP00000357113,9606.ENSP00000359504,9606.ENSP00000360215,9606.ENSP00000368699,9606.ENSP00000369213,9606.ENSP00000369440,9606.ENSP00000371471,9606.ENSP00000377344,9606.ENSP00000380697	DHX58,IFIH1,HERC5,UBE2L6,TRIM56,BTN2A2,IFI16,GBP1,ZBP1,ISG15,DDX58,TRIM6,RSAD2,DDX60,IRF7
GO:0035455	Response to interferon-alpha	5	23	1.81	1.22e-05	9606.ENSP00000265598,9606.ENSP00000333657,9606.ENSP00000357459,9606.ENSP00000360883,9606.ENSP00000388001	LAMP3,MX2,ADAR,IFIT3,OAS1
GO:0016032	Viral process	15	776	0.76	1.44e-05	9606.ENSP00000251642,9606.ENSP00000253110,9606.ENSP00000258381,9606.ENSP00000262878,9606.ENSP00000263642,9606.ENSP00000264896,9606.ENSP00000315768,9606.ENSP00000341141,9606.ENSP00000343023,9606.ENSP00000368699,9606.ENSP00000369213,9606.ENSP00000369440,9606.ENSP00000371471,9606.ENSP00000380697,9606.ENSP00000483430	DHX58,C19orf66,SP110,SAMHD1,IFIH1,SCARB2,STAT2,SIGLEC1,SP100,ISG15,DDX58,TRIM6,RSAD2,IRF7,IFI27
GO:0006471	Protein adp-ribosylation	5	28	1.72	2.75e-05	9606.ENSP00000228820,9606.ENSP00000263549,9606.ENSP00000325618,9606.ENSP00000353512,9606.ENSP00000418194	PARP11,PARP12,PARP10,PARP9,PARP14
GO:0045088	Regulation of innate immune response	10	301	0.99	2.75e-05	9606.ENSP00000251642,9606.ENSP00000262878,9606.ENSP00000345494,9606.ENSP00000353512,9606.ENSP00000357113,9606.ENSP00000357459,9606.ENSP00000360215,9606.ENSP00000369440,9606.ENSP00000380697,9606.ENSP00000418194	DHX58,SAMHD1,PLSCR1,PARP9,IFI16,ADAR,ZBP1,TRIM6,IRF7,PARP14
GO:0060338	Regulation of type i interferon-mediated signaling pathway	5	35	1.63	6.93e-05	9606.ENSP00000262878,9606.ENSP00000357459,9606.ENSP00000360215,9606.ENSP00000369440,9606.ENSP00000380697	SAMHD1,ADAR,ZBP1,TRIM6,IRF7
GO:0034341	Response to interferon-gamma	8	182	1.11	7.22e-05	9606.ENSP00000228928,9606.ENSP00000253110,9606.ENSP00000257570,9606.ENSP00000343023,9606.ENSP00000359504,9606.ENSP00000380697,9606.ENSP00000388001,9606.ENSP00000410446	OAS3,C19orf66,OASL,SP100,GBP1,IRF7,OAS1,TRIM26
GO:0031347	Regulation of defense response	13	674	0.76	0.00012	9606.ENSP00000251642,9606.ENSP00000262878,9606.ENSP00000264350,9606.ENSP00000345494,9606.ENSP00000353512,9606.ENSP00000357113,9606.ENSP00000357459,9606.ENSP00000360215,9606.ENSP00000369213,9606.ENSP00000369440,9606.ENSP00000377344,9606.ENSP00000380697,9606.ENSP00000418194	DHX58,SAMHD1,HERC5,PLSCR1,PARP9,IFI16,ADAR,ZBP1,DDX58,TRIM6,DDX60,IRF7,PARP14
GO:0032481	Positive regulation of type i interferon production	6	80	1.35	0.00013	9606.ENSP00000251642,9606.ENSP00000263642,9606.ENSP00000357113,9606.ENSP00000360215,9606.ENSP00000369213,9606.ENSP00000380697	DHX58,IFIH1,IFI16,ZBP1,DDX58,IRF7
GO:0050688	Regulation of defense response to virus	6	81	1.34	0.00013	9606.ENSP00000251642,9606.ENSP00000264350,9606.ENSP00000353512,9606.ENSP00000369213,9606.ENSP00000369440,9606.ENSP00000377344	DHX58,HERC5,PARP9,DDX58,TRIM6,DDX60
GO:0010033	Response to organic substance	27	3011	0.42	0.00016	9606.ENSP00000228928,9606.ENSP00000253110,9606.ENSP00000257570,9606.ENSP00000262878,9606.ENSP00000263642,9606.ENSP00000265598,9606.ENSP00000296140,9606.ENSP00000305161,9606.ENSP00000315768,9606.ENSP00000333657,9606.ENSP00000342513,9606.ENSP00000343023,9606.ENSP00000345494,9606.ENSP00000357113,9606.ENSP00000357459,9606.ENSP00000359504,9606.ENSP00000360883,9606.ENSP00000368699,9606.ENSP00000369213,…	OAS3,C19orf66,OASL,SAMHD1,IFIH1,LAMP3,CCR1,TRIM56,STAT2,MX2,IFI6,SP100,PLSCR1,IFI16,ADAR,GBP1,IFIT3,ISG15,DDX58,TRIM6,RSAD2,IRF7,MX1,OAS1,IFI35,TRIM26,IFI27
GO:0001961	Positive regulation of cytokine-mediated signaling pathway	5	50	1.47	0.00031	9606.ENSP00000353512,9606.ENSP00000360215,9606.ENSP00000369440,9606.ENSP00000380697,9606.ENSP00000418194	PARP9,ZBP1,TRIM6,IRF7,PARP14
GO:0050776	Regulation of immune response	14	896	0.67	0.0004	9606.ENSP00000251642,9606.ENSP00000262878,9606.ENSP00000345494,9606.ENSP00000349143,9606.ENSP00000353512,9606.ENSP00000357113,9606.ENSP00000357459,9606.ENSP00000359504,9606.ENSP00000360215,9606.ENSP00000369213,9606.ENSP00000369440,9606.ENSP00000371471,9606.ENSP00000380697,9606.ENSP00000418194	DHX58,SAMHD1,PLSCR1,BTN2A2,PARP9,IFI16,ADAR,GBP1,ZBP1,DDX58,TRIM6,RSAD2,IRF7,PARP14
GO:0071310	Cellular response to organic substance	23	2369	0.46	0.0004	9606.ENSP00000228928,9606.ENSP00000257570,9606.ENSP00000262878,9606.ENSP00000263642,9606.ENSP00000296140,9606.ENSP00000315768,9606.ENSP00000333657,9606.ENSP00000342513,9606.ENSP00000343023,9606.ENSP00000357113,9606.ENSP00000357459,9606.ENSP00000359504,9606.ENSP00000360883,9606.ENSP00000368699,9606.ENSP00000369213,9606.ENSP00000369440,9606.ENSP00000371471,9606.ENSP00000380697,9606.ENSP00000381601,…	OAS3,OASL,SAMHD1,IFIH1,CCR1,STAT2,MX2,IFI6,SP100,IFI16,ADAR,GBP1,IFIT3,ISG15,DDX58,TRIM6,RSAD2,IRF7,MX1,OAS1,IFI35,TRIM26,IFI27
GO:0001959	Regulation of cytokine-mediated signaling pathway	7	163	1.1	0.00041	9606.ENSP00000262878,9606.ENSP00000353512,9606.ENSP00000357459,9606.ENSP00000360215,9606.ENSP00000369440,9606.ENSP00000380697,9606.ENSP00000418194	SAMHD1,PARP9,ADAR,ZBP1,TRIM6,IRF7,PARP14
GO:0002682	Regulation of immune system process	18	1514	0.55	0.00047	9606.ENSP00000251642,9606.ENSP00000262878,9606.ENSP00000264350,9606.ENSP00000296140,9606.ENSP00000345494,9606.ENSP00000349143,9606.ENSP00000353512,9606.ENSP00000357113,9606.ENSP00000357459,9606.ENSP00000359504,9606.ENSP00000360215,9606.ENSP00000368699,9606.ENSP00000369213,9606.ENSP00000369440,9606.ENSP00000371471,9606.ENSP00000377344,9606.ENSP00000380697,9606.ENSP00000418194	DHX58,SAMHD1,HERC5,CCR1,PLSCR1,BTN2A2,PARP9,IFI16,ADAR,GBP1,ZBP1,ISG15,DDX58,TRIM6,RSAD2,DDX60,IRF7,PARP14
GO:0002833	Positive regulation of response to biotic stimulus	8	247	0.98	0.00053	9606.ENSP00000251642,9606.ENSP00000345494,9606.ENSP00000353512,9606.ENSP00000357113,9606.ENSP00000360215,9606.ENSP00000369440,9606.ENSP00000377344,9606.ENSP00000380697	DHX58,PLSCR1,PARP9,IFI16,ZBP1,TRIM6,DDX60,IRF7
GO:0050896	Response to stimulus	46	8046	0.23	0.00063	9606.ENSP00000228928,9606.ENSP00000251119,9606.ENSP00000251642,9606.ENSP00000253110,9606.ENSP00000257570,9606.ENSP00000259030,9606.ENSP00000262776,9606.ENSP00000262878,9606.ENSP00000263642,9606.ENSP00000264346,9606.ENSP00000264350,9606.ENSP00000265598,9606.ENSP00000286186,9606.ENSP00000287156,9606.ENSP00000296140,9606.ENSP00000303192,9606.ENSP00000305161,9606.ENSP00000315768,9606.ENSP00000325618,…	OAS3,ZFYVE26,DHX58,C19orf66,OASL,RTP4,LGALS3BP,SAMHD1,IFIH1,HERC6,HERC5,LAMP3,CASP10,UBE2L6,CCR1,RGL1,TRIM56,STAT2,PARP10,MX2,SIGLEC1,IFI6,SP100,TRIM14,PLSCR1,BTN2A2,PARP9,IFI16,ADAR,GBP1,IFI44,ZBP1,IFIT3,ISG15,DDX58,TRIM6,RSAD2,SP140,DDX60,IRF7,MX1,OAS1,IFI35,TRIM26,PARP14,IFI27
GO:0045824	Negative regulation of innate immune response	5	61	1.39	0.00066	9606.ENSP00000251642,9606.ENSP00000262878,9606.ENSP00000357113,9606.ENSP00000357459,9606.ENSP00000418194	DHX58,SAMHD1,IFI16,ADAR,PARP14
GO:0032020	ISG15-protein conjugation	3	6	2.17	0.00069	9606.ENSP00000264350,9606.ENSP00000287156,9606.ENSP00000368699	HERC5,UBE2L6,ISG15
GO:0001818	Negative regulation of cytokine production	8	280	0.93	0.0012	9606.ENSP00000251642,9606.ENSP00000263642,9606.ENSP00000264350,9606.ENSP00000287156,9606.ENSP00000349143,9606.ENSP00000359504,9606.ENSP00000368699,9606.ENSP00000369213	DHX58,IFIH1,HERC5,UBE2L6,BTN2A2,GBP1,ISG15,DDX58
GO:0035456	Response to interferon-beta	4	31	1.58	0.0012	9606.ENSP00000253110,9606.ENSP00000345494,9606.ENSP00000357113,9606.ENSP00000369440	C19orf66,PLSCR1,IFI16,TRIM6
GO:0032101	Regulation of response to external stimulus	14	1013	0.61	0.0014	9606.ENSP00000251642,9606.ENSP00000262878,9606.ENSP00000264350,9606.ENSP00000296140,9606.ENSP00000345494,9606.ENSP00000353512,9606.ENSP00000357113,9606.ENSP00000357459,9606.ENSP00000360215,9606.ENSP00000369213,9606.ENSP00000369440,9606.ENSP00000377344,9606.ENSP00000380697,9606.ENSP00000418194	DHX58,SAMHD1,HERC5,CCR1,PLSCR1,PARP9,IFI16,ADAR,ZBP1,DDX58,TRIM6,DDX60,IRF7,PARP14
GO:0010629	Negative regulation of gene expression	20	2014	0.47	0.0015	9606.ENSP00000251642,9606.ENSP00000253110,9606.ENSP00000263642,9606.ENSP00000264350,9606.ENSP00000287156,9606.ENSP00000296140,9606.ENSP00000325618,9606.ENSP00000343023,9606.ENSP00000349143,9606.ENSP00000353512,9606.ENSP00000357113,9606.ENSP00000357459,9606.ENSP00000359504,9606.ENSP00000368699,9606.ENSP00000369213,9606.ENSP00000369440,9606.ENSP00000380697,9606.ENSP00000417401,9606.ENSP00000418194,…	DHX58,C19orf66,IFIH1,HERC5,UBE2L6,CCR1,PARP10,SP100,BTN2A2,PARP9,IFI16,ADAR,GBP1,ISG15,DDX58,TRIM6,IRF7,HELZ2,PARP14,IFI27
GO:0032728	Positive regulation of interferon-beta production	4	34	1.54	0.0016	9606.ENSP00000251642,9606.ENSP00000263642,9606.ENSP00000369213,9606.ENSP00000380697	DHX58,IFIH1,DDX58,IRF7
GO:0039528	Cytoplasmic pattern recognition receptor signaling pathway in response to virus	3	9	1.99	0.0016	9606.ENSP00000263642,9606.ENSP00000369213,9606.ENSP00000380697	IFIH1,DDX58,IRF7
GO:0060700	Regulation of ribonuclease activity	3	9	1.99	0.0016	9606.ENSP00000228928,9606.ENSP00000257570,9606.ENSP00000388001	OAS3,OASL,OAS1
GO:0000209	Protein polyubiquitination	8	315	0.88	0.0025	9606.ENSP00000264346,9606.ENSP00000264350,9606.ENSP00000287156,9606.ENSP00000305161,9606.ENSP00000369440,9606.ENSP00000453177,9606.ENSP00000464087,9606.ENSP00000483430	HERC6,HERC5,UBE2L6,TRIM56,TRIM6,TRIM69,RNF213,IFI27
GO:0070213	Protein auto-adp-ribosylation	3	11	1.91	0.0025	9606.ENSP00000228820,9606.ENSP00000263549,9606.ENSP00000325618	PARP11,PARP12,PARP10
GO:0002684	Positive regulation of immune system process	13	949	0.61	0.0031	9606.ENSP00000251642,9606.ENSP00000296140,9606.ENSP00000345494,9606.ENSP00000349143,9606.ENSP00000353512,9606.ENSP00000357113,9606.ENSP00000360215,9606.ENSP00000368699,9606.ENSP00000369213,9606.ENSP00000369440,9606.ENSP00000371471,9606.ENSP00000377344,9606.ENSP00000380697	DHX58,CCR1,PLSCR1,BTN2A2,PARP9,IFI16,ZBP1,ISG15,DDX58,TRIM6,RSAD2,DDX60,IRF7
GO:0007166	Cell surface receptor signaling pathway	21	2325	0.43	0.0031	9606.ENSP00000228928,9606.ENSP00000257570,9606.ENSP00000262878,9606.ENSP00000286186,9606.ENSP00000296140,9606.ENSP00000315768,9606.ENSP00000333657,9606.ENSP00000342513,9606.ENSP00000343023,9606.ENSP00000349143,9606.ENSP00000357459,9606.ENSP00000359504,9606.ENSP00000360883,9606.ENSP00000368699,9606.ENSP00000371471,9606.ENSP00000380697,9606.ENSP00000381601,9606.ENSP00000388001,9606.ENSP00000395590,…	OAS3,OASL,SAMHD1,CASP10,CCR1,STAT2,MX2,IFI6,SP100,BTN2A2,ADAR,GBP1,IFIT3,ISG15,RSAD2,IRF7,MX1,OAS1,IFI35,TRIM26,IFI27
GO:0060340	Positive regulation of type i interferon-mediated signaling pathway	3	13	1.84	0.0037	9606.ENSP00000360215,9606.ENSP00000369440,9606.ENSP00000380697	ZBP1,TRIM6,IRF7
GO:0010468	Regulation of gene expression	32	4813	0.29	0.0043	9606.ENSP00000251642,9606.ENSP00000253110,9606.ENSP00000258381,9606.ENSP00000263642,9606.ENSP00000264350,9606.ENSP00000265598,9606.ENSP00000287156,9606.ENSP00000296140,9606.ENSP00000305161,9606.ENSP00000315768,9606.ENSP00000325618,9606.ENSP00000343023,9606.ENSP00000344208,9606.ENSP00000345494,9606.ENSP00000347444,9606.ENSP00000349143,9606.ENSP00000353512,9606.ENSP00000357113,9606.ENSP00000357459,…	DHX58,C19orf66,SP110,IFIH1,HERC5,LAMP3,UBE2L6,CCR1,TRIM56,STAT2,PARP10,SP100,TRIM14,PLSCR1,TDRD7,BTN2A2,PARP9,IFI16,ADAR,GBP1,ZBP1,ISG15,DDX58,TRIM6,RSAD2,SP140,DDX60,IRF7,TRIM26,HELZ2,PARP14,IFI27
GO:0001819	Positive regulation of cytokine production	9	461	0.76	0.0048	9606.ENSP00000251642,9606.ENSP00000263642,9606.ENSP00000357113,9606.ENSP00000360215,9606.ENSP00000369213,9606.ENSP00000369440,9606.ENSP00000371471,9606.ENSP00000377344,9606.ENSP00000380697	DHX58,IFIH1,IFI16,ZBP1,DDX58,TRIM6,RSAD2,DDX60,IRF7
GO:0060255	Regulation of macromolecule metabolic process	38	6407	0.25	0.0054	9606.ENSP00000228928,9606.ENSP00000251642,9606.ENSP00000253110,9606.ENSP00000257570,9606.ENSP00000258381,9606.ENSP00000263642,9606.ENSP00000264350,9606.ENSP00000264896,9606.ENSP00000265598,9606.ENSP00000286186,9606.ENSP00000287156,9606.ENSP00000296140,9606.ENSP00000305161,9606.ENSP00000315768,9606.ENSP00000325618,9606.ENSP00000342513,9606.ENSP00000343023,9606.ENSP00000344208,9606.ENSP00000345494,…	OAS3,DHX58,C19orf66,OASL,SP110,IFIH1,HERC5,SCARB2,LAMP3,CASP10,UBE2L6,CCR1,TRIM56,STAT2,PARP10,IFI6,SP100,TRIM14,PLSCR1,TDRD7,BTN2A2,PARP9,IFI16,ADAR,GBP1,ZBP1,ISG15,DDX58,TRIM6,RSAD2,SP140,DDX60,IRF7,OAS1,TRIM26,HELZ2,PARP14,IFI27
GO:0070647	Protein modification by small protein conjugation or removal	13	1021	0.58	0.0059	9606.ENSP00000263642,9606.ENSP00000264346,9606.ENSP00000264350,9606.ENSP00000287156,9606.ENSP00000305161,9606.ENSP00000344208,9606.ENSP00000369213,9606.ENSP00000369440,9606.ENSP00000410446,9606.ENSP00000414922,9606.ENSP00000453177,9606.ENSP00000464087,9606.ENSP00000483430	IFIH1,HERC6,HERC5,UBE2L6,TRIM56,TRIM14,DDX58,TRIM6,TRIM26,USP41,TRIM69,RNF213,IFI27
GO:0031349	Positive regulation of defense response	8	367	0.81	0.0062	9606.ENSP00000251642,9606.ENSP00000345494,9606.ENSP00000353512,9606.ENSP00000357113,9606.ENSP00000360215,9606.ENSP00000369440,9606.ENSP00000377344,9606.ENSP00000380697	DHX58,PLSCR1,PARP9,IFI16,ZBP1,TRIM6,DDX60,IRF7
GO:0032103	Positive regulation of response to external stimulus	9	511	0.72	0.0097	9606.ENSP00000251642,9606.ENSP00000296140,9606.ENSP00000345494,9606.ENSP00000353512,9606.ENSP00000357113,9606.ENSP00000360215,9606.ENSP00000369440,9606.ENSP00000377344,9606.ENSP00000380697	DHX58,CCR1,PLSCR1,PARP9,IFI16,ZBP1,TRIM6,DDX60,IRF7
GO:0019222	Regulation of metabolic process	39	6948	0.22	0.0133	9606.ENSP00000228928,9606.ENSP00000251642,9606.ENSP00000253110,9606.ENSP00000257570,9606.ENSP00000258381,9606.ENSP00000263642,9606.ENSP00000264350,9606.ENSP00000264896,9606.ENSP00000265598,9606.ENSP00000286186,9606.ENSP00000287156,9606.ENSP00000296140,9606.ENSP00000303192,9606.ENSP00000305161,9606.ENSP00000315768,9606.ENSP00000325618,9606.ENSP00000342513,9606.ENSP00000343023,9606.ENSP00000344208,…	OAS3,DHX58,C19orf66,OASL,SP110,IFIH1,HERC5,SCARB2,LAMP3,CASP10,UBE2L6,CCR1,RGL1,TRIM56,STAT2,PARP10,IFI6,SP100,TRIM14,PLSCR1,TDRD7,BTN2A2,PARP9,IFI16,ADAR,GBP1,ZBP1,ISG15,DDX58,TRIM6,RSAD2,SP140,DDX60,IRF7,OAS1,TRIM26,HELZ2,PARP14,IFI27
GO:0032446	Protein modification by small protein conjugation	11	808	0.61	0.0133	9606.ENSP00000263642,9606.ENSP00000264346,9606.ENSP00000264350,9606.ENSP00000287156,9606.ENSP00000305161,9606.ENSP00000344208,9606.ENSP00000369440,9606.ENSP00000410446,9606.ENSP00000453177,9606.ENSP00000464087,9606.ENSP00000483430	IFIH1,HERC6,HERC5,UBE2L6,TRIM56,TRIM14,TRIM6,TRIM26,TRIM69,RNF213,IFI27
GO:0045089	Positive regulation of innate immune response	6	208	0.93	0.0133	9606.ENSP00000345494,9606.ENSP00000353512,9606.ENSP00000357113,9606.ENSP00000360215,9606.ENSP00000369440,9606.ENSP00000380697	PLSCR1,PARP9,IFI16,ZBP1,TRIM6,IRF7
GO:0048519	Negative regulation of biological process	33	5389	0.26	0.0145	9606.ENSP00000228928,9606.ENSP00000251642,9606.ENSP00000253110,9606.ENSP00000257570,9606.ENSP00000262878,9606.ENSP00000263642,9606.ENSP00000264350,9606.ENSP00000265598,9606.ENSP00000287156,9606.ENSP00000296140,9606.ENSP00000325618,9606.ENSP00000342513,9606.ENSP00000343023,9606.ENSP00000344208,9606.ENSP00000345494,9606.ENSP00000349143,9606.ENSP00000353512,9606.ENSP00000357113,9606.ENSP00000357459,…	OAS3,DHX58,C19orf66,OASL,SAMHD1,IFIH1,HERC5,LAMP3,UBE2L6,CCR1,PARP10,IFI6,SP100,TRIM14,PLSCR1,BTN2A2,PARP9,IFI16,ADAR,GBP1,IFIT3,ISG15,DDX58,TRIM6,RSAD2,IRF7,MX1,OAS1,TRIM26,HELZ2,PARP14,RNF213,IFI27
GO:0032608	Interferon-beta production	2	3	2.3	0.0171	9606.ENSP00000305161,9606.ENSP00000380697	TRIM56,IRF7
GO:0034344	Regulation of type iii interferon production	2	3	2.3	0.0171	9606.ENSP00000263642,9606.ENSP00000369213	IFIH1,DDX58
GO:0039530	MDA-5 signaling pathway	2	3	2.3	0.0171	9606.ENSP00000263642,9606.ENSP00000380697	IFIH1,IRF7
GO:0010605	Negative regulation of macromolecule metabolic process	22	2875	0.36	0.0181	9606.ENSP00000251642,9606.ENSP00000253110,9606.ENSP00000263642,9606.ENSP00000264350,9606.ENSP00000265598,9606.ENSP00000287156,9606.ENSP00000296140,9606.ENSP00000325618,9606.ENSP00000342513,9606.ENSP00000343023,9606.ENSP00000349143,9606.ENSP00000353512,9606.ENSP00000357113,9606.ENSP00000357459,9606.ENSP00000359504,9606.ENSP00000368699,9606.ENSP00000369213,9606.ENSP00000369440,9606.ENSP00000380697,…	DHX58,C19orf66,IFIH1,HERC5,LAMP3,UBE2L6,CCR1,PARP10,IFI6,SP100,BTN2A2,PARP9,IFI16,ADAR,GBP1,ISG15,DDX58,TRIM6,IRF7,HELZ2,PARP14,IFI27
GO:0032727	Positive regulation of interferon-alpha production	3	26	1.53	0.0184	9606.ENSP00000263642,9606.ENSP00000369213,9606.ENSP00000380697	IFIH1,DDX58,IRF7
GO:1900245	Positive regulation of mda-5 signaling pathway	2	4	2.17	0.0242	9606.ENSP00000251642,9606.ENSP00000377344	DHX58,DDX60
GO:0016567	Protein ubiquitination	10	729	0.61	0.0243	9606.ENSP00000264346,9606.ENSP00000264350,9606.ENSP00000287156,9606.ENSP00000305161,9606.ENSP00000344208,9606.ENSP00000369440,9606.ENSP00000410446,9606.ENSP00000453177,9606.ENSP00000464087,9606.ENSP00000483430	HERC6,HERC5,UBE2L6,TRIM56,TRIM14,TRIM6,TRIM26,TRIM69,RNF213,IFI27
GO:0042221	Response to chemical	28	4333	0.28	0.027	9606.ENSP00000228928,9606.ENSP00000253110,9606.ENSP00000257570,9606.ENSP00000259030,9606.ENSP00000262878,9606.ENSP00000263642,9606.ENSP00000265598,9606.ENSP00000296140,9606.ENSP00000305161,9606.ENSP00000315768,9606.ENSP00000333657,9606.ENSP00000342513,9606.ENSP00000343023,9606.ENSP00000345494,9606.ENSP00000357113,9606.ENSP00000357459,9606.ENSP00000359504,9606.ENSP00000360883,9606.ENSP00000368699,…	OAS3,C19orf66,OASL,RTP4,SAMHD1,IFIH1,LAMP3,CCR1,TRIM56,STAT2,MX2,IFI6,SP100,PLSCR1,IFI16,ADAR,GBP1,IFIT3,ISG15,DDX58,TRIM6,RSAD2,IRF7,MX1,OAS1,IFI35,TRIM26,IFI27
GO:0050778	Positive regulation of immune response	9	607	0.64	0.0292	9606.ENSP00000345494,9606.ENSP00000349143,9606.ENSP00000353512,9606.ENSP00000357113,9606.ENSP00000360215,9606.ENSP00000369213,9606.ENSP00000369440,9606.ENSP00000371471,9606.ENSP00000380697	PLSCR1,BTN2A2,PARP9,IFI16,ZBP1,DDX58,TRIM6,RSAD2,IRF7
GO:0002230	Positive regulation of defense response to virus by host	3	32	1.44	0.0304	9606.ENSP00000353512,9606.ENSP00000369213,9606.ENSP00000369440	PARP9,DDX58,TRIM6
GO:0009597	Detection of virus	2	6	1.99	0.0416	9606.ENSP00000263642,9606.ENSP00000369213	IFIH1,DDX58
GO:0062207	Regulation of pattern recognition receptor signaling pathway	4	95	1.1	0.0462	9606.ENSP00000251642,9606.ENSP00000371471,9606.ENSP00000377344,9606.ENSP00000380697	DHX58,RSAD2,DDX60,IRF7
