# Supplementary material for: Differential upregulation of AU-rich element-containing mRNAs in COVID-19
Source: Hum Genomics. 2022 Nov 15;16:59. doi: 10.1186/s40246-022-00433-9 (PMC9665040; doi:10.1186/s40246-022-00433-9)
Supplement: Supplementary file 4 — Additional file 4: Table S4. [file 40246_2022_433_MOESM4_ESM.xlsx]

## Sheet: Supplemetal table2 KEGG enrichm
#term ID	term description	observed gene count	background gene count	strength	false discovery rate	matching proteins in your network (IDs)	matching proteins in your network (labels)
hsa04150	mTOR signaling pathway	8	151	1.11	8.17e-05	9606.ENSP00000162749,9606.ENSP00000216373,9606.ENSP00000346148,9606.ENSP00000358548,9606.ENSP00000359424,9606.ENSP00000361021,9606.ENSP00000421985,9606.ENSP00000424183	TNFRSF1A,SOS2,PRKAA1,NRAS,CHUK,PTEN,FNIP1,LAMTOR3
hsa04151	PI3K-Akt signaling pathway	11	350	0.88	8.17e-05	9606.ENSP00000216373,9606.ENSP00000222139,9606.ENSP00000222573,9606.ENSP00000226218,9606.ENSP00000226574,9606.ENSP00000261023,9606.ENSP00000346148,9606.ENSP00000358548,9606.ENSP00000359424,9606.ENSP00000361021,9606.ENSP00000371067	SOS2,EPOR,ITGB8,VTN,NFKB1,ITGAV,PRKAA1,NRAS,CHUK,PTEN,JAK2
hsa04920	Adipocytokine signaling pathway	6	69	1.32	8.17e-05	9606.ENSP00000162749,9606.ENSP00000216797,9606.ENSP00000226574,9606.ENSP00000346148,9606.ENSP00000359424,9606.ENSP00000371067	TNFRSF1A,NFKBIA,NFKB1,PRKAA1,CHUK,JAK2
hsa05200	Pathways in cancer	13	517	0.78	8.17e-05	9606.ENSP00000005257,9606.ENSP00000019317,9606.ENSP00000216373,9606.ENSP00000216797,9606.ENSP00000222139,9606.ENSP00000226574,9606.ENSP00000261023,9606.ENSP00000295600,9606.ENSP00000358548,9606.ENSP00000359424,9606.ENSP00000361021,9606.ENSP00000371067,9606.ENSP00000382697	RALA,RALBP1,SOS2,NFKBIA,EPOR,NFKB1,ITGAV,MITF,NRAS,CHUK,PTEN,JAK2,ROCK1
hsa05235	PD-L1 expression and PD-1 checkpoint pathway in cancer	6	88	1.22	0.00017	9606.ENSP00000216797,9606.ENSP00000226574,9606.ENSP00000358548,9606.ENSP00000359424,9606.ENSP00000361021,9606.ENSP00000371067	NFKBIA,NFKB1,NRAS,CHUK,PTEN,JAK2
hsa05163	Human cytomegalovirus infection	8	218	0.95	0.00022	9606.ENSP00000162749,9606.ENSP00000216373,9606.ENSP00000216797,9606.ENSP00000226574,9606.ENSP00000261023,9606.ENSP00000358548,9606.ENSP00000359424,9606.ENSP00000382697	TNFRSF1A,SOS2,NFKBIA,NFKB1,ITGAV,NRAS,CHUK,ROCK1
hsa05215	Prostate cancer	6	96	1.18	0.00022	9606.ENSP00000216373,9606.ENSP00000216797,9606.ENSP00000226574,9606.ENSP00000358548,9606.ENSP00000359424,9606.ENSP00000361021	SOS2,NFKBIA,NFKB1,NRAS,CHUK,PTEN
hsa05165	Human papillomavirus infection	9	325	0.83	0.0004	9606.ENSP00000162749,9606.ENSP00000216373,9606.ENSP00000222573,9606.ENSP00000226218,9606.ENSP00000226574,9606.ENSP00000261023,9606.ENSP00000358548,9606.ENSP00000359424,9606.ENSP00000361021	TNFRSF1A,SOS2,ITGB8,VTN,NFKB1,ITGAV,NRAS,CHUK,PTEN
hsa04062	Chemokine signaling pathway	7	186	0.96	0.00051	9606.ENSP00000216373,9606.ENSP00000216797,9606.ENSP00000226574,9606.ENSP00000358548,9606.ENSP00000359424,9606.ENSP00000371067,9606.ENSP00000382697	SOS2,NFKBIA,NFKB1,NRAS,CHUK,JAK2,ROCK1
hsa04917	Prolactin signaling pathway	5	69	1.24	0.00051	9606.ENSP00000216373,9606.ENSP00000226574,9606.ENSP00000358548,9606.ENSP00000371067,9606.ENSP00000378855	SOS2,NFKB1,NRAS,JAK2,SOCS4
hsa05220	Chronic myeloid leukemia	5	75	1.21	0.00061	9606.ENSP00000216373,9606.ENSP00000216797,9606.ENSP00000226574,9606.ENSP00000358548,9606.ENSP00000359424	SOS2,NFKBIA,NFKB1,NRAS,CHUK
hsa04662	B cell receptor signaling pathway	5	78	1.19	0.00066	9606.ENSP00000216373,9606.ENSP00000216797,9606.ENSP00000226574,9606.ENSP00000358548,9606.ENSP00000359424	SOS2,NFKBIA,NFKB1,NRAS,CHUK
hsa04010	MAPK signaling pathway	8	288	0.83	0.00077	9606.ENSP00000162749,9606.ENSP00000216373,9606.ENSP00000226574,9606.ENSP00000286364,9606.ENSP00000358548,9606.ENSP00000359424,9606.ENSP00000387246,9606.ENSP00000424183	TNFRSF1A,SOS2,NFKB1,RASA2,NRAS,CHUK,MAP3K2,LAMTOR3
hsa04014	Ras signaling pathway	7	226	0.87	0.0012	9606.ENSP00000005257,9606.ENSP00000019317,9606.ENSP00000216373,9606.ENSP00000226574,9606.ENSP00000286364,9606.ENSP00000358548,9606.ENSP00000359424	RALA,RALBP1,SOS2,NFKB1,RASA2,NRAS,CHUK
hsa05160	Hepatitis C	6	156	0.97	0.0012	9606.ENSP00000162749,9606.ENSP00000216373,9606.ENSP00000216797,9606.ENSP00000226574,9606.ENSP00000358548,9606.ENSP00000359424	TNFRSF1A,SOS2,NFKBIA,NFKB1,NRAS,CHUK
hsa05161	Hepatitis B	6	159	0.96	0.0012	9606.ENSP00000216373,9606.ENSP00000216797,9606.ENSP00000226574,9606.ENSP00000358548,9606.ENSP00000359424,9606.ENSP00000371067	SOS2,NFKBIA,NFKB1,NRAS,CHUK,JAK2
hsa05222	Small cell lung cancer	5	92	1.12	0.0012	9606.ENSP00000216797,9606.ENSP00000226574,9606.ENSP00000261023,9606.ENSP00000359424,9606.ENSP00000361021	NFKBIA,NFKB1,ITGAV,CHUK,PTEN
hsa04064	NF-kappa B signaling pathway	5	101	1.08	0.0014	9606.ENSP00000162749,9606.ENSP00000216797,9606.ENSP00000226574,9606.ENSP00000359424,9606.ENSP00000368215	TNFRSF1A,NFKBIA,NFKB1,CHUK,TAB3
hsa04660	T cell receptor signaling pathway	5	101	1.08	0.0014	9606.ENSP00000216373,9606.ENSP00000216797,9606.ENSP00000226574,9606.ENSP00000358548,9606.ENSP00000359424	SOS2,NFKBIA,NFKB1,NRAS,CHUK
hsa05145	Toxoplasmosis	5	105	1.06	0.0015	9606.ENSP00000162749,9606.ENSP00000216797,9606.ENSP00000226574,9606.ENSP00000359424,9606.ENSP00000371067	TNFRSF1A,NFKBIA,NFKB1,CHUK,JAK2
hsa04931	Insulin resistance	5	107	1.05	0.0016	9606.ENSP00000162749,9606.ENSP00000216797,9606.ENSP00000226574,9606.ENSP00000346148,9606.ENSP00000361021	TNFRSF1A,NFKBIA,NFKB1,PRKAA1,PTEN
hsa04668	TNF signaling pathway	5	112	1.03	0.0019	9606.ENSP00000162749,9606.ENSP00000216797,9606.ENSP00000226574,9606.ENSP00000359424,9606.ENSP00000368215	TNFRSF1A,NFKBIA,NFKB1,CHUK,TAB3
hsa04071	Sphingolipid signaling pathway	5	116	1.02	0.0021	9606.ENSP00000162749,9606.ENSP00000226574,9606.ENSP00000358548,9606.ENSP00000361021,9606.ENSP00000382697	TNFRSF1A,NFKB1,NRAS,PTEN,ROCK1
hsa05130	Pathogenic Escherichia coli infection	6	187	0.89	0.0021	9606.ENSP00000162749,9606.ENSP00000216797,9606.ENSP00000226574,9606.ENSP00000359424,9606.ENSP00000368215,9606.ENSP00000382697	TNFRSF1A,NFKBIA,NFKB1,CHUK,TAB3,ROCK1
hsa05167	Kaposi sarcoma-associated herpesvirus infection	6	187	0.89	0.0021	9606.ENSP00000162749,9606.ENSP00000216797,9606.ENSP00000226574,9606.ENSP00000358548,9606.ENSP00000359424,9606.ENSP00000371067	TNFRSF1A,NFKBIA,NFKB1,NRAS,CHUK,JAK2
hsa04380	Osteoclast differentiation	5	122	1	0.0023	9606.ENSP00000162749,9606.ENSP00000216797,9606.ENSP00000226574,9606.ENSP00000295600,9606.ENSP00000359424	TNFRSF1A,NFKBIA,NFKB1,MITF,CHUK
hsa04068	FoxO signaling pathway	5	127	0.98	0.0025	9606.ENSP00000216373,9606.ENSP00000346148,9606.ENSP00000358548,9606.ENSP00000359424,9606.ENSP00000361021	SOS2,PRKAA1,NRAS,CHUK,PTEN
hsa04510	Focal adhesion	6	198	0.86	0.0025	9606.ENSP00000216373,9606.ENSP00000222573,9606.ENSP00000226218,9606.ENSP00000261023,9606.ENSP00000361021,9606.ENSP00000382697	SOS2,ITGB8,VTN,ITGAV,PTEN,ROCK1
hsa05221	Acute myeloid leukemia	4	66	1.17	0.0025	9606.ENSP00000216373,9606.ENSP00000226574,9606.ENSP00000358548,9606.ENSP00000359424	SOS2,NFKB1,NRAS,CHUK
hsa05418	Fluid shear stress and atherosclerosis	5	130	0.97	0.0027	9606.ENSP00000162749,9606.ENSP00000226574,9606.ENSP00000261023,9606.ENSP00000346148,9606.ENSP00000359424	TNFRSF1A,NFKB1,ITGAV,PRKAA1,CHUK
hsa04210	Apoptosis	5	132	0.96	0.0028	9606.ENSP00000162749,9606.ENSP00000216797,9606.ENSP00000226574,9606.ENSP00000358548,9606.ENSP00000359424	TNFRSF1A,NFKBIA,NFKB1,NRAS,CHUK
hsa05132	Salmonella infection	6	209	0.84	0.0028	9606.ENSP00000005257,9606.ENSP00000162749,9606.ENSP00000216797,9606.ENSP00000226574,9606.ENSP00000359424,9606.ENSP00000368215	RALA,TNFRSF1A,NFKBIA,NFKB1,CHUK,TAB3
hsa05166	Human T-cell leukemia virus 1 infection	6	211	0.84	0.0028	9606.ENSP00000162749,9606.ENSP00000216797,9606.ENSP00000226574,9606.ENSP00000358548,9606.ENSP00000359424,9606.ENSP00000361021	TNFRSF1A,NFKBIA,NFKB1,NRAS,CHUK,PTEN
hsa05212	Pancreatic cancer	4	73	1.12	0.0029	9606.ENSP00000005257,9606.ENSP00000019317,9606.ENSP00000226574,9606.ENSP00000359424	RALA,RALBP1,NFKB1,CHUK
hsa05131	Shigellosis	6	218	0.82	0.0031	9606.ENSP00000162749,9606.ENSP00000216797,9606.ENSP00000226574,9606.ENSP00000359424,9606.ENSP00000368215,9606.ENSP00000382697	TNFRSF1A,NFKBIA,NFKB1,CHUK,TAB3,ROCK1
hsa01521	EGFR tyrosine kinase inhibitor resistance	4	78	1.09	0.0034	9606.ENSP00000216373,9606.ENSP00000358548,9606.ENSP00000361021,9606.ENSP00000371067	SOS2,NRAS,PTEN,JAK2
hsa04658	Th1 and Th2 cell differentiation	4	87	1.05	0.005	9606.ENSP00000216797,9606.ENSP00000226574,9606.ENSP00000359424,9606.ENSP00000371067	NFKBIA,NFKB1,CHUK,JAK2
hsa04630	JAK-STAT signaling pathway	5	160	0.88	0.0053	9606.ENSP00000216373,9606.ENSP00000222139,9606.ENSP00000263904,9606.ENSP00000371067,9606.ENSP00000378855	SOS2,EPOR,STAM2,JAK2,SOCS4
hsa05206	MicroRNAs in cancer	5	160	0.88	0.0053	9606.ENSP00000216373,9606.ENSP00000226574,9606.ENSP00000358548,9606.ENSP00000361021,9606.ENSP00000382697	SOS2,NFKB1,NRAS,PTEN,ROCK1
hsa04657	IL-17 signaling pathway	4	92	1.02	0.0056	9606.ENSP00000216797,9606.ENSP00000226574,9606.ENSP00000359424,9606.ENSP00000368215	NFKBIA,NFKB1,CHUK,TAB3
hsa05164	Influenza A	5	165	0.86	0.0056	9606.ENSP00000162749,9606.ENSP00000216797,9606.ENSP00000226574,9606.ENSP00000359424,9606.ENSP00000371067	TNFRSF1A,NFKBIA,NFKB1,CHUK,JAK2
hsa04621	NOD-like receptor signaling pathway	5	174	0.84	0.007	9606.ENSP00000216797,9606.ENSP00000226574,9606.ENSP00000359424,9606.ENSP00000368215,9606.ENSP00000426632	NFKBIA,NFKB1,CHUK,TAB3,ERBB2IP
hsa05142	Chagas disease	4	99	0.99	0.007	9606.ENSP00000162749,9606.ENSP00000216797,9606.ENSP00000226574,9606.ENSP00000359424	TNFRSF1A,NFKBIA,NFKB1,CHUK
hsa04659	Th17 cell differentiation	4	101	0.98	0.0071	9606.ENSP00000216797,9606.ENSP00000226574,9606.ENSP00000359424,9606.ENSP00000371067	NFKBIA,NFKB1,CHUK,JAK2
hsa04625	C-type lectin receptor signaling pathway	4	102	0.98	0.0072	9606.ENSP00000216797,9606.ENSP00000226574,9606.ENSP00000358548,9606.ENSP00000359424	NFKBIA,NFKB1,NRAS,CHUK
hsa04722	Neurotrophin signaling pathway	4	114	0.93	0.0105	9606.ENSP00000216373,9606.ENSP00000216797,9606.ENSP00000226574,9606.ENSP00000358548	SOS2,NFKBIA,NFKB1,NRAS
hsa05205	Proteoglycans in cancer	5	196	0.79	0.0105	9606.ENSP00000216373,9606.ENSP00000226218,9606.ENSP00000261023,9606.ENSP00000358548,9606.ENSP00000382697	SOS2,VTN,ITGAV,NRAS,ROCK1
hsa05170	Human immunodeficiency virus 1 infection	5	204	0.77	0.0121	9606.ENSP00000162749,9606.ENSP00000216797,9606.ENSP00000226574,9606.ENSP00000358548,9606.ENSP00000359424	TNFRSF1A,NFKBIA,NFKB1,NRAS,CHUK
hsa04810	Regulation of actin cytoskeleton	5	209	0.76	0.0131	9606.ENSP00000216373,9606.ENSP00000222573,9606.ENSP00000261023,9606.ENSP00000358548,9606.ENSP00000382697	SOS2,ITGB8,ITGAV,NRAS,ROCK1
hsa05213	Endometrial cancer	3	57	1.1	0.0131	9606.ENSP00000216373,9606.ENSP00000358548,9606.ENSP00000361021	SOS2,NRAS,PTEN
hsa05135	Yersinia infection	4	125	0.89	0.0132	9606.ENSP00000216797,9606.ENSP00000226574,9606.ENSP00000359424,9606.ENSP00000382697	NFKBIA,NFKB1,CHUK,ROCK1
hsa04926	Relaxin signaling pathway	4	128	0.88	0.014	9606.ENSP00000216373,9606.ENSP00000216797,9606.ENSP00000226574,9606.ENSP00000358548	SOS2,NFKBIA,NFKB1,NRAS
hsa04623	Cytosolic DNA-sensing pathway	3	62	1.07	0.0156	9606.ENSP00000216797,9606.ENSP00000226574,9606.ENSP00000359424	NFKBIA,NFKB1,CHUK
hsa04910	Insulin signaling pathway	4	133	0.86	0.0156	9606.ENSP00000216373,9606.ENSP00000346148,9606.ENSP00000358548,9606.ENSP00000378855	SOS2,PRKAA1,NRAS,SOCS4
hsa05120	Epithelial cell signaling in Helicobacter pylori infection	3	67	1.03	0.0185	9606.ENSP00000216797,9606.ENSP00000226574,9606.ENSP00000359424	NFKBIA,NFKB1,CHUK
hsa04622	RIG-I-like receptor signaling pathway	3	70	1.02	0.0205	9606.ENSP00000216797,9606.ENSP00000226574,9606.ENSP00000359424	NFKBIA,NFKB1,CHUK
hsa05140	Leishmaniasis	3	70	1.02	0.0205	9606.ENSP00000216797,9606.ENSP00000226574,9606.ENSP00000371067	NFKBIA,NFKB1,JAK2
hsa05214	Glioma	3	72	1	0.0213	9606.ENSP00000216373,9606.ENSP00000358548,9606.ENSP00000361021	SOS2,NRAS,PTEN
hsa05218	Melanoma	3	72	1	0.0213	9606.ENSP00000295600,9606.ENSP00000358548,9606.ENSP00000361021	MITF,NRAS,PTEN
hsa05210	Colorectal cancer	3	82	0.95	0.0293	9606.ENSP00000005257,9606.ENSP00000216373,9606.ENSP00000358548	RALA,SOS2,NRAS
hsa04211	Longevity regulating pathway	3	87	0.92	0.0338	9606.ENSP00000226574,9606.ENSP00000346148,9606.ENSP00000358548	NFKB1,PRKAA1,NRAS
hsa04512	ECM-receptor interaction	3	88	0.92	0.0338	9606.ENSP00000222573,9606.ENSP00000226218,9606.ENSP00000261023	ITGB8,VTN,ITGAV
hsa04540	Gap junction	3	87	0.92	0.0338	9606.ENSP00000216373,9606.ENSP00000358548,9606.ENSP00000387246	SOS2,NRAS,MAP3K2
hsa04912	GnRH signaling pathway	3	89	0.91	0.0342	9606.ENSP00000216373,9606.ENSP00000358548,9606.ENSP00000387246	SOS2,NRAS,MAP3K2
hsa05410	Hypertrophic cardiomyopathy	3	89	0.91	0.0342	9606.ENSP00000222573,9606.ENSP00000261023,9606.ENSP00000346148	ITGB8,ITGAV,PRKAA1
hsa05203	Viral carcinogenesis	4	182	0.73	0.0374	9606.ENSP00000216797,9606.ENSP00000226574,9606.ENSP00000286364,9606.ENSP00000358548	NFKBIA,NFKB1,RASA2,NRAS
hsa01523	Antifolate resistance	2	31	1.19	0.0409	9606.ENSP00000226574,9606.ENSP00000359424	NFKB1,CHUK
hsa04933	AGE-RAGE signaling pathway in diabetic complications	3	98	0.87	0.0416	9606.ENSP00000226574,9606.ENSP00000358548,9606.ENSP00000371067	NFKB1,NRAS,JAK2
hsa04620	Toll-like receptor signaling pathway	3	101	0.86	0.0444	9606.ENSP00000216797,9606.ENSP00000226574,9606.ENSP00000359424	NFKBIA,NFKB1,CHUK
